# Supplementary material for: Two microbiota subtypes identified in irritable bowel syndrome with distinct responses to the low FODMAP diet
Source: Gut. 2021 Nov 22;71(9):1821–30. doi: 10.1136/gutjnl-2021-325177 (PMC9380505; doi:10.1136/gutjnl-2021-325177)
Supplement: Supplementary data [file gutjnl-2021-325177supp014.xlsx]

## Sheet: Sheet1
metadata	feature	value	coef	stderr	N	N.not.0	pval	qval
group	Butyricimonas.sp002161485	IBS1	-2.29219	0.346891	112	68	7.18258e-09	5.99027e-06
group	Actinomyces.sp900323545	IBS1	0.965029	0.163064	112	97	1.17514e-07	3.34987e-05
group	Clostridioides.difficile	IBS1	0.573559	0.0969366	112	112	1.20499e-07	3.34987e-05
group	Anaerostipes.sp000508985	IBS1	0.663906	0.121867	112	63	6.44973e-07	0.000134477
group	Acetivibrio_A.ethanolgignens	IBS1	0.542082	0.106189	112	111	2.63098e-06	0.000438847
group	ER4.sp000765235	IBS1	-0.998909	0.207465	112	112	7.54947e-06	0.000644605
group	Streptococcus.sp000411475	IBS1	1.02713	0.209208	112	56	5.55489e-06	0.000644605
group	Streptococcus.anginosus	IBS1	0.892535	0.184332	112	56	7.02353e-06	0.000644605
group	Clostridium_M.sp001517625	IBS1	1.32049	0.273876	112	111	7.72907e-06	0.000644605
group	Clostridium_U.hiranonis	IBS1	0.706661	0.145122	112	66	6.22271e-06	0.000644605
group	Streptococcus.gordonii	IBS1	0.940202	0.199674	112	79	1.20474e-05	0.000868032
group	Clostridioides.difficile_A	IBS1	0.747085	0.159166	112	60	1.24897e-05	0.000868032
group	Bacteroides_F.pectinophilus	IBS1	0.570546	0.123485	112	111	1.57638e-05	0.00101131
group	Anaerostipes.caccae	IBS1	0.761283	0.167	112	85	1.98823e-05	0.00107738
group	Ruminococcus_F.champanellensis	IBS1	-0.527715	0.115221	112	108	2.02586e-05	0.00107738
group	Pauljensenia.sp000308055	IBS1	0.868875	0.191142	112	25	2.06692e-05	0.00107738
group	Streptococcus.timonensis	IBS1	0.911301	0.200772	112	56	2.2561e-05	0.00110681
group	Butyricimonas.virosa	IBS1	-1.5413	0.346423	112	73	2.95077e-05	0.00136719
group	Parabacteroides.gordonii	IBS1	-0.809091	0.18515	112	20	4.03463e-05	0.00177099
group	Lachnoanaerobaculum.umeaense	IBS1	0.362311	0.0829379	112	26	4.2547e-05	0.00177421
group	Paraclostridium.massiliensis	IBS1	0.796685	0.183776	112	89	4.69942e-05	0.00186634
group	Anaerofustis.stercorihominis	IBS1	0.485265	0.113728	112	72	5.8784e-05	0.00222845
group	Dorea.formicigenerans	IBS1	0.754482	0.17755	112	112	6.24125e-05	0.00226313
group	Robinsoniella.peoriensis	IBS1	0.356055	0.0850362	112	87	7.7787e-05	0.00251688
group	Alistipes.obesi	IBS1	-1.53959	0.367579	112	98	7.84638e-05	0.00251688
group	GCA.900066935.sp900066925	IBS1	0.869182	0.207227	112	85	7.79271e-05	0.00251688
group	Alistipes.timonensis	IBS1	-1.17445	0.284694	112	97	9.57127e-05	0.00289697
group	Blautia.hansenii	IBS1	0.730931	0.180613	112	112	9.72604e-05	0.00289697
group	Lachnoclostridium_A.edouardi	IBS1	0.512099	0.124739	112	112	0.000104017	0.00299138
group	Anaerostipes.hadrus	IBS1	1.04562	0.255913	112	112	0.000113017	0.00300776
group	Solobacterium.moorei	IBS1	0.476574	0.116388	112	39	0.000110079	0.00300776
group	Agathobaculum.butyriciproducens	IBS1	0.487811	0.119217	112	112	0.000115406	0.00300776
group	Blautia_A.wexlerae	IBS1	0.970261	0.239108	112	112	0.000127854	0.00313701
group	Ruminococcus_G.gauvreauii	IBS1	0.418391	0.105316	112	79	0.000127888	0.00313701
group	Veillonella.parvula_A	IBS1	1.03415	0.256979	112	72	0.000140861	0.00335651
group	Anaeroglobus.massiliensis	IBS1	0.924828	0.23522	112	45	0.000148526	0.00344084
group	Alistipes.sp002358415	IBS1	-1.28904	0.331944	112	77	0.000177045	0.00369139
group	Paeniclostridium.sordellii	IBS1	0.718097	0.180686	112	78	0.000171115	0.00369139
group	Bacteroides.cellulosilyticus	IBS1	-1.67411	0.42962	112	106	0.000168673	0.00369139
group	Clostridium_M.clostridioforme	IBS1	0.553078	0.142244	112	112	0.000173921	0.00369139
group	Alistipes.senegalensis	IBS1	-1.15308	0.292774	112	98	0.00018945	0.00374068
group	Faecalicatena.gnavus	IBS1	1.13956	0.289485	112	112	0.000185427	0.00374068
group	Streptococcus.parasanguinis	IBS1	1.01214	0.258402	112	58	0.000201441	0.00374068
group	Dorea.sp900066555	IBS1	0.755474	0.192173	112	112	0.000201835	0.00374068
group	Romboutsia.dakarense	IBS1	0.976256	0.249037	112	96	0.00019869	0.00374068
group	Bifidobacterium.infantis	IBS1	1.50264	0.384874	112	112	0.000213438	0.00386973
group	Streptococcus.pasteurianus	IBS1	0.722002	0.186442	112	63	0.000236627	0.00419887
group	Alistipes_A.ihumii	IBS1	-1.61214	0.419778	112	79	0.000259792	0.00451389
group	Bacteroides.stercorirosoris	IBS1	-0.91589	0.243483	112	35	0.000273512	0.00456218
group	Blautia.sp001304935	IBS1	0.798598	0.208788	112	112	0.000269967	0.00456218
group	Streptococcus.anginosus_C	IBS1	0.737582	0.193022	112	28	0.00028132	0.00457694
group	Faecalicatena.orotica	IBS1	0.385217	0.102735	112	92	0.000285373	0.00457694
group	Parabacteroides.goldsteinii	IBS1	-0.910416	0.239832	112	84	0.000298795	0.00470179
group	Clostridium_M.sp000431375	IBS1	1.20525	0.317963	112	112	0.000310958	0.00480258
group	Lactonifactor.longoviformis	IBS1	0.570261	0.150904	112	107	0.000323458	0.00490481
group	Alistipes.shahii	IBS1	-1.22509	0.329037	112	109	0.000383135	0.00570598
group	Anaerostipes.sp900066705	IBS1	0.928907	0.251123	112	102	0.000417838	0.00611363
group	Intestinimonas.butyriciproducens	IBS1	-0.47817	0.130345	112	112	0.000464494	0.00646645
group	Bacteroides.salyersiae	IBS1	-1.21855	0.331593	112	54	0.000457068	0.00646645
group	Tyzzerella.sp000411335	IBS1	0.907638	0.247841	112	112	0.000465212	0.00646645
group	Sutterella.wadsworthensis_A	IBS2	1.33378	0.365718	112	35	0.0005031	0.00687846
group	Pseudoflavonifractor.capillosus	IBS1	-0.372512	0.102423	112	112	0.000515352	0.00693231
group	Lawsonibacter.sp900066645	IBS1	-0.440915	0.121622	112	112	0.000532948	0.00705522
group	Parabacteroides.merdae	IBS1	-1.55784	0.431959	112	108	0.000558252	0.00727472
group	Bacteroides_A.plebeius	IBS1	-1.111	0.308546	112	44	0.000571896	0.00733787
group	Streptococcus.sp000479315	IBS1	0.889755	0.249098	112	78	0.000640952	0.00797842
group	Murimonas.intestini	IBS1	0.456172	0.129653	112	80	0.000634431	0.00797842
group	Bacteroides.oleiciplenus	IBS1	-0.81095	0.231318	112	40	0.000662083	0.00812025
group	Veillonella.atypica	IBS1	0.874533	0.247099	112	42	0.000700329	0.00832391
group	Desulfovibrio.piger	IBS1	-1.20352	0.340222	112	69	0.000708631	0.00832391
group	Fusicatenibacter.saccharivorans	IBS1	0.858507	0.2426	112	112	0.000704942	0.00832391
group	Faecalicatena.sp900066545	IBS1	0.646507	0.185828	112	112	0.000724359	0.00839049
group	GCA.900066495.sp900066495	IBS1	0.924717	0.263051	112	104	0.00075512	0.00862699
group	Bacteroides.intestinalis_A	IBS1	-1.06917	0.31056	112	68	0.000817964	0.00910564
group	Terrisporobacter.glycolicus_A	IBS1	0.79553	0.227929	112	104	0.000818852	0.00910564
group	Ralstonia.pickettii	IBS1	0.447676	0.127601	112	47	0.000869374	0.00954023
group	Streptococcus.parasanguinis_B	IBS1	0.943	0.271713	112	107	0.000883701	0.00957151
group	Clostridium_Q.saccharolyticum	IBS1	0.415446	0.120478	112	112	0.000930209	0.00994609
group	Eubacterium_E.hallii	IBS1	0.789194	0.229174	112	112	0.000950056	0.0100297
group	Eubacterium_I.ramulus	IBS1	1.10639	0.324825	112	112	0.00106478	0.0111003
group	Bacteroides.fluxus	IBS1	-0.820366	0.241448	112	36	0.00110518	0.0113792
group	Sellimonas.intestinalis	IBS1	0.7714	0.230899	112	111	0.00114451	0.0116405
group	Alistipes.sp900083545	IBS1	-1.01196	0.303615	112	77	0.00133794	0.0134439
group	Clostridium_M.citroniae	IBS1	0.507632	0.152877	112	112	0.00139397	0.0138402
group	Blautia_A.sp900066165	IBS1	0.664	0.200731	112	112	0.00145992	0.0143244
group	Bacteroides.caccae	IBS1	-1.38058	0.419333	112	112	0.00152427	0.0147819
group	Streptococcus.infantarius	IBS1	0.834772	0.253651	112	34	0.00156997	0.0150501
group	Intestinimonas.massiliensis	IBS1	-0.428977	0.131256	112	112	0.0016366	0.0150846
group	Coprobacter.secundus	IBS1	-0.969346	0.296469	112	50	0.00166177	0.0150846
group	Alistipes.putredinis	IBS1	-1.45283	0.44389	112	102	0.00166401	0.0150846
group	Blautia.producta	IBS1	0.467311	0.14298	112	112	0.00165871	0.0150846
group	Eubacterium_I.sp900066595	IBS1	0.438598	0.133929	112	111	0.00159906	0.0150846
group	Bacteroides.cutis	IBS1	-0.74448	0.228749	112	27	0.00171893	0.0154149
group	CAG.41.sp900066215	IBS1	0.820697	0.252713	112	112	0.00181886	0.0161376
group	Muribaculum.sp002358615	IBS1	-0.789617	0.244893	112	16	0.00188319	0.0165325
group	Bifidobacterium.breve	IBS1	0.768518	0.238508	112	80	0.00192226	0.0166996
group	Collinsella.sp002232035	IBS1	1.09067	0.339509	112	112	0.0019616	0.0168657
group	Desulfovibrio.fairfieldensis	IBS1	-0.730034	0.228746	112	20	0.00209621	0.0178391
group	Clostridium_Q.symbiosum	IBS1	0.460795	0.144913	112	112	0.00218307	0.0183907
group	Blautia_A.massiliensis	IBS1	0.883848	0.279058	112	112	0.00224728	0.0187423
group	Blautia_A.sp900066335	IBS1	1.01968	0.323434	112	112	0.00236211	0.0193165
group	Eggerthella.lenta	IBS1	0.767461	0.243174	112	112	0.00236245	0.0193165
group	Faecalicatena.glycyrrhizinilyticum	IBS1	0.730727	0.233747	112	112	0.00256191	0.0205446
group	Blautia_A.obeum	IBS1	0.737242	0.238651	112	112	0.0025467	0.0205446
group	Enterococcus.faecalis	IBS1	0.377336	0.120882	112	28	0.00259138	0.0205829
group	Tyzzerella.sp000209385	IBS1	0.415589	0.133729	112	41	0.00268077	0.0210921
group	Dorea.longicatena	IBS1	0.880756	0.284221	112	112	0.00274119	0.0211681
group	GCA.900066905.sp900066905	IBS1	-0.446955	0.143856	112	101	0.00273024	0.0211681
group	Faecalicatena.faecis	IBS1	0.905048	0.294984	112	112	0.00299602	0.0227153
group	Agathobacter.sp000434275	IBS1	0.755984	0.245725	112	112	0.00298637	0.0227153
group	Parabacteroides.distasonis	IBS1	-0.99776	0.325364	112	112	0.00303703	0.0228188
group	Absiella.dolichum	IBS1	0.603469	0.198276	112	44	0.00328491	0.0244608
group	Bacteroides.intestinalis	IBS1	-1.2551	0.414277	112	89	0.00336671	0.0248481
group	Dorea.scindens	IBS1	0.541728	0.179093	112	112	0.00343318	0.0251164
group	Gordonibacter.pamelaeae	IBS1	0.562895	0.186106	112	112	0.00346646	0.0251394
group	Blautia_A.sp900066205	IBS1	0.789016	0.261192	112	111	0.00349663	0.0251395
group	Agathobacter.rectale	IBS1	0.803536	0.266067	112	112	0.00355123	0.0253139
group	Blautia.sp000432195	IBS1	0.872889	0.292804	112	100	0.00387828	0.0274109
group	Lactococcus.lactis	IBS1	0.813982	0.273272	112	46	0.00402197	0.0281876
group	CHH4.2.sp002899675	IBS1	0.234938	0.079591	112	97	0.00421215	0.0292744
group	Eubacterium_I.ramulus_A	IBS1	0.762711	0.258633	112	111	0.00426465	0.0293943
group	Dorea.longicatena	IBS2	-0.836651	0.284221	112	112	0.00432403	0.0295593
group	Bacteroides_A.sp900066455	IBS1	-1.00399	0.341542	112	44	0.00441074	0.029907
group	Methanobrevibacter_A.smithii_A	IBS1	-1.74913	0.59736	112	30	0.0045466	0.0305796
group	GCA.900066135.sp900066135	IBS1	0.470571	0.161504	112	112	0.0047739	0.0318515
group	Pauljensenia.sp000411415	IBS1	0.643549	0.223353	112	108	0.00516504	0.0341876
group	Ruminiclostridium_E.siraeum	IBS1	-0.774179	0.269329	112	112	0.00525585	0.0345148
group	Roseburia.inulinivorans	IBS1	0.820475	0.289264	112	112	0.0054404	0.0354476
group	Bifidobacterium.bifidum	IBS1	1.4317	0.503892	112	89	0.00583806	0.0377437
group	Barnesiella.intestinihominis	IBS1	-1.39014	0.490848	112	102	0.00593378	0.0380675
group	Sutterella.wadsworthensis_B	IBS1	-1.11267	0.393912	112	67	0.0061235	0.0389847
group	Bacteroides.sp003545565	IBS2	0.57557	0.205337	112	27	0.00643784	0.0403696
group	Lawsonibacter.asaccharolyticus	IBS1	-0.455414	0.162304	112	112	0.00641979	0.0403696
group	Alistipes_A.indistinctus	IBS1	-1.2154	0.43534	112	70	0.00668638	0.041307
group	Ruminococcus_C.callidus	IBS1	-1.06511	0.381504	112	109	0.00666437	0.041307
group	Dorea.faecis	IBS1	0.612469	0.221819	112	112	0.00676082	0.0414598
group	Hungatella.hathewayi	IBS1	0.355317	0.128835	112	112	0.00682271	0.0415339
group	Acinetobacter.baumannii	IBS1	0.346843	0.126337	112	33	0.00707152	0.0427366
group	Hungatella.effluvii	IBS1	0.362503	0.130972	112	112	0.00715073	0.0429044
group	Bacteroides_B.massiliensis	IBS1	-1.20152	0.438073	112	80	0.00773795	0.0460961
group	Prevotella.sp001275135	IBS1	-0.787748	0.28774	112	36	0.00792089	0.046196
group	Veillonella.dispar_A	IBS1	0.756452	0.277155	112	54	0.00790958	0.046196
group	Bacteroides.eggerthii	IBS1	-1.11371	0.407596	112	87	0.00789202	0.046196
group	TF01.11.sp001916135	IBS2	-0.346552	0.126662	112	87	0.00806975	0.0467373
group	Streptococcus.vestibularis	IBS1	0.988987	0.363753	112	96	0.00821565	0.0472541
group	Sellimonas.sp002161525	IBS1	0.45231	0.166741	112	112	0.00835299	0.047715
group	Coprococcus.sp000433075	IBS1	0.314792	0.117032	112	78	0.00889964	0.0504918
group	Dorea.sp900066765	IBS1	0.658611	0.247923	112	112	0.0090806	0.0511704
group	Caecibacter.massiliensis	IBS1	0.446365	0.167005	112	84	0.00925416	0.0517984
group	Faecalicatena.fissicatena	IBS1	0.288493	0.109459	112	105	0.00962259	0.0533627
group	Parabacteroides.gordonii	IBS2	0.492025	0.18515	112	20	0.00966159	0.0533627
group	Pseudomonas.aeruginosa	IBS1	-0.254287	0.0964719	112	31	0.0103013	0.0565216
group	Turicibacter.sp001543345	IBS1	1.01206	0.386393	112	56	0.0106875	0.0582572
group	Butyricicoccus.pullicaecorum	IBS1	-0.312288	0.11961	112	112	0.0111636	0.0600674
group	Streptococcus.salivarius	IBS1	0.858616	0.329525	112	111	0.0111147	0.0600674
group	Marvinbryantia.formatexigens	IBS1	0.309522	0.119544	112	112	0.0116086	0.0616659
group	Bacteroides_A.sp900066445	IBS1	-0.670391	0.25853	112	37	0.0115381	0.0616659
group	RUG013.sp001486445	IBS1	-0.277393	0.107976	112	57	0.0122811	0.0648257
group	Faecalicatena.sp001487105	IBS1	0.420242	0.165457	112	111	0.0124984	0.0651715
group	Blautia_A.sp000433815	IBS1	0.791308	0.309146	112	111	0.0125811	0.0651715
group	Absiella.sp000163515	IBS1	0.615737	0.240518	112	112	0.0125762	0.0651715
group	Streptococcus.mutans	IBS1	0.594088	0.233181	112	34	0.0130021	0.0669368
group	Erysipelatoclostridium.ramosum	IBS1	0.70385	0.279206	112	110	0.0131527	0.0672968
group	Agathobaculum.sp900291975	IBS1	0.372645	0.147975	112	112	0.0132451	0.0673559
group	Ruminococcus_E.bromii	IBS1	-1.06705	0.422653	112	97	0.0137636	0.0695689
group	Paraprevotella.xylaniphila	IBS1	-0.732094	0.294876	112	52	0.0154027	0.0773848
group	Collinsella.tanakaei	IBS1	0.612471	0.248369	112	86	0.0159491	0.0787076
group	Bacteroides_A.coprophilus	IBS1	-0.798464	0.323422	112	51	0.0159342	0.0787076
group	Collinsella.aerofaciens_F	IBS1	1.27079	0.514806	112	94	0.0159097	0.0787076
group	Megasphaera.massiliensis	IBS1	1.02392	0.415928	112	27	0.0161436	0.0791985
group	Clostridium_P.perfringens	IBS1	0.312527	0.127077	112	96	0.0163013	0.0793035
group	Blautia_A.massiliensis	IBS2	-0.685865	0.279058	112	112	0.0163552	0.0793035
group	Coprococcus_B.comes	IBS1	0.610507	0.251196	112	112	0.0174666	0.0842033
group	CAG.81.sp900066535	IBS1	0.364154	0.151176	112	112	0.0176815	0.0842649
group	Muribaculum.intestinale	IBS1	-0.604025	0.248681	112	15	0.017681	0.0842649
group	Streptococcus.agalactiae	IBS1	0.350587	0.146132	112	18	0.0191104	0.089706
group	Slackia_A.piriformis	IBS1	-0.736504	0.306991	112	101	0.0190066	0.089706
group	Alistipes_A.sp900240235	IBS1	-0.639358	0.266786	112	77	0.0191459	0.089706
group	CAG.81.sp900066785	IBS1	0.287016	0.120526	112	112	0.0199011	0.0927235
group	Collinsella.aerofaciens	IBS1	1.15572	0.487657	112	94	0.0203936	0.0944903
group	Prevotella.sp000434515	IBS1	-0.919846	0.389178	112	45	0.0209747	0.0965854
group	Anaerostipes.hadrus_A	IBS1	0.983572	0.417384	112	102	0.0210774	0.0965854
group	Methanobrevibacter_A.smithii	IBS1	-1.47426	0.626734	112	29	0.0213302	0.0972098
group	Prevotella.oralis	IBS2	0.458942	0.195249	112	17	0.0216301	0.0975109
group	Odoribacter.splanchnicus	IBS1	-0.75224	0.320384	112	110	0.0215735	0.0975109
group	Dorea.sp900086625	IBS1	0.271997	0.117044	112	79	0.0219857	0.0985813
group	Prevotella.oralis	IBS1	-0.454605	0.195249	112	17	0.0228518	0.101916
group	Dorea.longicatena_B	IBS1	0.528618	0.227532	112	112	0.0230134	0.102092
group	Prevotellamassilia.timonensis	IBS1	-0.763262	0.32928	112	40	0.0232856	0.102752
group	Odoribacter.splanchnicus	IBS2	0.737945	0.320384	112	110	0.0240938	0.105015
group	Bacteroides.clarus	IBS2	0.836357	0.363832	112	74	0.0243021	0.105015
group	Clostridium_Q.sp003024715	IBS1	0.506063	0.219951	112	112	0.0242328	0.105015
group	Clostridium_M.bolteae	IBS1	0.494297	0.214373	112	112	0.023925	0.105015
group	Coprobacter.fastidiosus	IBS1	-0.702662	0.305996	112	76	0.0244785	0.105232
group	Coprobacter.fastidiosus	IBS2	0.700759	0.305996	112	76	0.0248552	0.106304
group	Collinsella.intestinalis	IBS2	-0.569219	0.249519	112	98	0.0256206	0.109018
group	Prevotella.stercorea	IBS1	-0.722145	0.317335	112	59	0.0259583	0.109894
group	Bacteroides.sp002491635	IBS1	-0.507334	0.223697	112	67	0.0262841	0.110179
group	Eisenbergiella.sp900066775	IBS2	-0.456918	0.201511	112	112	0.0264126	0.110179
group	Collinsella.aerofaciens_E	IBS1	1.02135	0.450698	112	90	0.0264218	0.110179
group	Collinsella.aerofaciens_A	IBS1	0.986106	0.436269	112	90	0.0267582	0.111026
group	Collinsella.stercoris	IBS1	0.567011	0.251661	112	82	0.0271807	0.112221
group	Prevotella.copri	IBS2	1.13734	0.506668	112	100	0.0280583	0.115274
group	Anaerotruncus.rubiinfantis	IBS1	-0.216846	0.0970294	112	111	0.0285098	0.116555
group	Phascolarctobacterium_A.succinatutens	IBS2	0.545718	0.244741	112	102	0.0290392	0.117566
group	Parasutterella.excrementihominis	IBS2	0.813478	0.365132	112	57	0.028994	0.117566
group	KLE1796.sp001580115	IBS1	0.350642	0.158824	112	68	0.0293571	0.118279
group	Bifidobacterium.dentium	IBS2	-0.643115	0.292126	112	38	0.0298083	0.11952
group	UBA9502.sp003506385	IBS1	0.349092	0.158051	112	112	0.0302447	0.120689
group	Alistipes_A.indistinctus	IBS2	0.958295	0.43534	112	70	0.030882	0.122646
group	Bacteroides.sp003545565	IBS1	-0.450416	0.205337	112	27	0.0313628	0.123965
group	Alistipes.onderdonkii	IBS1	-0.693815	0.316734	112	111	0.0317988	0.124508
group	Methanobrevibacter_A.smithii_A	IBS2	1.3081	0.59736	112	30	0.0317364	0.124508
group	Intestinimonas.massiliensis	IBS2	0.28648	0.131256	112	112	0.0322065	0.125515
group	KLE1796.sp001580115	IBS2	-0.343072	0.158824	112	68	0.0329573	0.127844
group	Finegoldia.magna_H	IBS1	0.332002	0.153431	112	16	0.0336899	0.13008
group	Alistipes.shahii	IBS2	0.711393	0.329037	112	109	0.0338758	0.130196
group	Blautia_A.hydrogenotrophica	IBS1	0.61839	0.289246	112	110	0.0347561	0.132369
group	Paraprevotella.clara	IBS1	-0.817351	0.379589	112	69	0.0347588	0.132369
group	Faecalibacterium.prausnitzii_I	IBS2	-0.464796	0.217333	112	112	0.0358039	0.135729
group	Parabacteroides.johnsonii	IBS1	-0.74198	0.348143	112	83	0.036489	0.1377
group	Bifidobacterium.bifidum	IBS2	-1.07074	0.503892	112	89	0.0370195	0.139073
group	Provencibacterium.massiliense	IBS1	-0.239381	0.113427	112	112	0.0382346	0.142994
group	Adlercreutzia.equolifaciens	IBS1	0.53245	0.252807	112	112	0.0389071	0.144216
group	Collinsella.sp000763055	IBS1	1.0761	0.511273	112	91	0.0387932	0.144216
group	Bacteroides.nordii	IBS1	-0.68015	0.32391	112	79	0.0391137	0.14434
group	Eubacterium_F.sp003491505	IBS1	-0.673702	0.321217	112	112	0.0394421	0.144911
group	Gemmiger.formicilis	IBS2	-0.684169	0.327072	112	112	0.0399111	0.145353
group	Paraprevotella.xylaniphila	IBS2	0.617236	0.294876	112	52	0.0399028	0.145353
group	Bacteroides.finegoldii	IBS1	-0.656442	0.315175	112	89	0.0408884	0.148265
group	Clostridium_H.massiliodielmoense	IBS1	-0.30432	0.148969	112	35	0.044596	0.161009
group	Prevotella.copri_A	IBS1	-0.840191	0.410985	112	50	0.0448969	0.161397
group	Bacteroides.clarus	IBS1	-0.740056	0.363832	112	74	0.0454771	0.162781
group	Clostridium_M.citroniae	IBS2	0.31028	0.152877	112	112	0.0459719	0.163848
group	Bacteroides.bouchesdurhonensis	IBS1	-0.458522	0.226774	112	32	0.0469296	0.16655
group	Alistipes.sp002358415	IBS2	0.665834	0.331944	112	77	0.0473478	0.167322
group	Lactobacillus.delbrueckii	IBS1	0.399977	0.198588	112	13	0.0478847	0.168506
group	Bacteroides.faecis	IBS1	-0.799166	0.397577	112	87	0.0482726	0.169157
group	Akkermansia.muciniphila	IBS2	1.11593	0.556763	112	84	0.0488019	0.170296
group	Arabia.massiliensis	IBS1	-0.224998	0.112501	112	77	0.0492689	0.17121
group	Lachnospira.rogosae	IBS1	0.664915	0.333875	112	112	0.0500877	0.173333
group	Fusicatenibacter.saccharivorans	IBS2	-0.48241	0.2426	112	112	0.0505207	0.174109
group	Bacteroides.fluxus	IBS2	0.479483	0.241448	112	36	0.0508175	0.174411
group	Anaerostipes.sp900066705	IBS2	-0.494277	0.251123	112	102	0.0528563	0.180665
group	Prevotella.sp001275135	IBS2	0.564937	0.28774	112	36	0.0537678	0.181548
group	Intestinibacter.bartlettii	IBS2	-0.786468	0.401117	112	105	0.0536866	0.181548
group	Lawsonibacter.sp000177015	IBS1	-0.265242	0.135273	112	112	0.0537029	0.181548
group	Dialister.succinatiphilus	IBS1	0.799731	0.40845	112	71	0.0540162	0.181651
group	Lactobacillus_C.rhamnosus	IBS2	-0.40196	0.207193	112	14	0.0549603	0.184084
group	Prevotella.copri_A	IBS2	0.799557	0.410985	112	50	0.0559626	0.186533
group	Parvimonas.micra	IBS1	0.333963	0.17299	112	28	0.0561388	0.186533
group	Clostridium_L.amazonitimonense	IBS1	0.254061	0.131292	112	22	0.0568218	0.188053
group	TF01.11.sp001414325	IBS1	0.535188	0.277559	112	111	0.0578012	0.190538
group	Bacteroides.fragilis	IBS1	-0.701824	0.366954	112	108	0.0596588	0.195888
group	Tyzzerella.nexilis	IBS1	0.472056	0.248848	112	112	0.060479	0.197802
group	Gordonibacter.urolithinfaciens	IBS1	0.436398	0.229031	112	102	0.0609584	0.198591
group	Clostridium_M.sp000155435	IBS1	0.226947	0.119926	112	112	0.0623479	0.202158
group	Anaerotruncus.rubiinfantis	IBS2	0.183542	0.0970294	112	111	0.0625381	0.202158
group	Blautia.hominis	IBS2	-0.194701	0.10339	112	77	0.0635896	0.204764
group	Bacteroides_B.dorei	IBS1	-0.625029	0.332671	112	112	0.0641398	0.205741
group	Rubneribacter.badeniensis	IBS2	-0.361607	0.192527	112	86	0.0644452	0.205928
group	CAG.603.sp900066105	IBS1	0.228925	0.122724	112	109	0.0662658	0.210938
group	Erysipelatoclostridium.saccharogumia	IBS1	0.427676	0.231647	112	100	0.0687812	0.218112
group	Ruminococcus_E.bromii	IBS2	-0.779616	0.422653	112	97	0.0691721	0.218521
group	Bifidobacterium.angulatum	IBS2	-0.670224	0.36708	112	30	0.0719779	0.226527
group	Enorma.massiliensis_A	IBS1	-0.445586	0.245482	112	59	0.0722514	0.226533
group	Christensenella_A.timonensis	IBS1	-0.224858	0.124059	112	70	0.0739455	0.230114
group	Bacteroides.finegoldii	IBS2	0.571783	0.315175	112	89	0.0738923	0.230114
group	Fournierella.massiliensis	IBS1	-0.217091	0.119899	112	112	0.074356	0.230531
group	Blautia_A.sp000285855	IBS1	0.377055	0.208473	112	111	0.0746717	0.230653
group	Alistipes.sp900083545	IBS2	0.547906	0.303615	112	77	0.0751622	0.231311
group	Prevotella.stercorea	IBS2	0.572612	0.317335	112	59	0.0755025	0.231504
group	CAG.45.sp000438375	IBS1	0.415856	0.231423	112	111	0.0764171	0.232598
group	Anaerotignum.sp001304995	IBS1	0.519541	0.290355	112	62	0.0763391	0.232598
group	Lactobacillus_C.paracasei	IBS2	-0.437514	0.245108	112	26	0.0783952	0.237751
group	Escherichia.coli_D	IBS2	-0.693277	0.389237	112	112	0.0789704	0.238628
group	Eubacterium_G.ventriosum	IBS2	-0.468865	0.263788	112	112	0.0796881	0.239927
group	Alistipes_A.ihumii	IBS2	0.742485	0.419778	112	79	0.0811225	0.243368
group	Marseille.P4683.sp900232885	IBS1	-0.224452	0.127048	112	108	0.0816287	0.244008
group	KLE1615.sp900066985	IBS2	-0.566905	0.32642	112	112	0.0865907	0.257917
group	Faecalicatena.torques	IBS1	0.631829	0.369597	112	112	0.0915329	0.270791
group	Ruminiclostridium_C.sp000435295	IBS1	0.445519	0.260947	112	112	0.0918871	0.270791
group	Erysipelatoclostridium.spiroforme	IBS1	0.60114	0.351594	112	91	0.0917028	0.270791
group	Coprococcus.sp900066115	IBS2	-0.578149	0.341167	112	112	0.0930023	0.273112
group	Acidaminococcus.sp900291475	IBS2	-0.17073	0.101006	112	64	0.0953052	0.278893
group	Faecalicatena.contorta_B	IBS1	0.29537	0.175367	112	107	0.0964676	0.279883
group	Erysipelatoclostridium.sp000752095	IBS1	0.520216	0.309326	112	112	0.0971295	0.279883
group	Roseburia.hominis	IBS1	-0.435433	0.259527	112	112	0.0976569	0.279883
group	Roseburia.intestinalis	IBS1	0.529276	0.314566	112	112	0.0967196	0.279883
group	Olsenella.sp001457795	IBS1	-0.233934	0.13897	112	19	0.0965844	0.279883
group	Lawsonibacter.sp900066825	IBS1	-0.261321	0.156325	112	112	0.0974604	0.279883
group	Ruminococcus_E.bromii_B	IBS1	-0.669977	0.401228	112	112	0.0993822	0.280996
group	Bifidobacterium.breve	IBS2	-0.398228	0.238508	112	80	0.099393	0.280996
group	Faecalibacterium.prausnitzii_E	IBS2	-0.327379	0.19584	112	112	0.098981	0.280996
group	Ruminococcus_A.sp003011855	IBS2	-0.501552	0.299703	112	112	0.0984147	0.280996
group	Bacteroides_A.plebeius_A	IBS1	-0.51841	0.311932	112	93	0.100788	0.283977
group	Barnesiella.intestinihominis	IBS2	0.813387	0.490848	112	102	0.101675	0.285511
group	Blautia_A.obeum	IBS2	-0.392864	0.238651	112	112	0.102606	0.28716
group	Coprococcus.eutactus_A	IBS1	-0.623878	0.380148	112	112	0.10365	0.28911
group	TF01.11.sp003524945	IBS1	0.276868	0.168347	112	102	0.104382	0.290181
group	Bacteroides.stercoris	IBS1	-0.647014	0.394462	112	110	0.105419	0.290659
group	Sutterella.wadsworthensis_A	IBS1	-0.5995	0.365718	112	35	0.105599	0.290659
group	Clostridium_M.lavalense	IBS2	0.276153	0.168305	112	109	0.105043	0.290659
group	Alistipes.senegalensis	IBS2	0.478328	0.292774	112	98	0.106731	0.292807
group	Alistipes.timonensis	IBS2	0.46351	0.284694	112	97	0.107745	0.294622
group	Agathobacter.rectale	IBS2	-0.432613	0.266067	112	112	0.108558	0.295874
group	Mycobacterium.avium	IBS1	-0.187662	0.115688	112	30	0.109968	0.298741
group	Dorea.hylemonae	IBS1	0.17052	0.105661	112	52	0.110758	0.299909
group	Dorea.sp001185345	IBS1	0.162003	0.101261	112	32	0.112526	0.302731
group	Agathobacter.sp000434275	IBS2	-0.395049	0.245725	112	112	0.1124	0.302731
group	Bacteroides.uniformis	IBS1	-0.585408	0.367156	112	112	0.113733	0.304993
group	Lawsonibacter.sp900066645	IBS2	0.192521	0.121622	112	112	0.117786	0.314852
group	Lactobacillus.gasseri_A	IBS1	0.482516	0.305302	112	13	0.118186	0.314911
group	Clostridium_E.jeddahense	IBS1	-0.186746	0.118342	112	105	0.118885	0.315765
group	Roseburia.hominis	IBS2	-0.408548	0.259527	112	112	0.119758	0.317073
group	Gemmiger.variabile	IBS2	-0.298927	0.190409	112	112	0.120679	0.318501
group	Serratia.marcescens_I	IBS1	-0.144112	0.0919291	112	39	0.121629	0.319995
group	Stoquefichus.massiliensis	IBS2	-0.226741	0.144954	112	29	0.122266	0.320659
group	Collinsella.ihuae	IBS1	0.292808	0.187728	112	103	0.123074	0.320768
group	Faecalibacterium.prausnitzii_I	IBS1	-0.339039	0.217333	112	112	0.123076	0.320768
group	Anaeroglobus.massiliensis	IBS2	-0.364833	0.23522	112	45	0.123794	0.321634
group	Butyricimonas.virosa	IBS2	0.537835	0.346423	112	73	0.124751	0.322743
group	Blautia.hominis	IBS1	0.160258	0.10339	112	77	0.125382	0.322743
group	Acidaminococcus.intestini	IBS1	0.549399	0.354089	112	44	0.125239	0.322743
group	Eisenbergiella.massiliensis	IBS1	0.387504	0.250216	112	112	0.12579	0.322797
group	Ralstonia.pickettii	IBS2	-0.19743	0.127601	112	47	0.127149	0.325282
group	Bifidobacterium.pseudocatenulatum	IBS2	-0.726916	0.472205	112	88	0.127956	0.326347
group	Faecalicatena.sp900066545	IBS2	-0.284623	0.185828	112	112	0.128508	0.326754
group	Faecalicatena.torques	IBS2	-0.56369	0.369597	112	112	0.13147	0.332365
group	CAG.95.sp900066375	IBS1	0.179987	0.118017	112	112	0.131511	0.332365
group	Eubacterium.callanderi	IBS2	0.228848	0.150739	112	103	0.133439	0.336219
group	Oscillibacter.sp900066435	IBS1	-0.28546	0.188685	112	112	0.134507	0.337887
group	Acutalibacter.timonensis	IBS2	0.284415	0.188473	112	109	0.135559	0.338491
group	GCA.900066995.sp900291955	IBS1	-0.355243	0.235363	112	112	0.135438	0.338491
group	GCA.900066755.sp900066755	IBS2	0.199038	0.132865	112	112	0.137011	0.341095
group	Methanobrevibacter_A.smithii	IBS2	0.940984	0.626734	112	29	0.137521	0.341347
group	Bacteroides.acidifaciens	IBS1	-0.40531	0.270544	112	79	0.138465	0.34267
group	Acetatifactor.sp900066365	IBS1	-0.369967	0.24962	112	112	0.141194	0.348389
group	KLE1615.sp900066985	IBS1	0.484653	0.32642	112	112	0.141852	0.348981
group	Turicibacter.sp001543345	IBS2	0.569497	0.386393	112	56	0.144762	0.351675
group	Bacteroides_A.coprocola	IBS1	-0.612562	0.41574	112	69	0.145055	0.351675
group	Holdemanella.biformis	IBS1	-0.664623	0.449483	112	111	0.143463	0.351675
group	Clostridium_X.cadaveris	IBS1	0.179022	0.121147	112	22	0.143885	0.351675
group	Faecalibacterium.prausnitzii_H	IBS2	-0.354787	0.241701	112	112	0.145017	0.351675
group	Coprobacter.secundus	IBS2	0.434392	0.296469	112	50	0.147272	0.355289
group	Bilophila.wadsworthia	IBS2	0.482601	0.329672	112	106	0.147398	0.355289
group	Coprobacillus.cateniformis	IBS2	-0.378157	0.259105	112	79	0.148724	0.357452
group	Alistipes.onderdonkii	IBS2	0.461687	0.316734	112	111	0.149383	0.358005
group	Clostridium_F.niameyense	IBS1	-0.247458	0.170619	112	31	0.151159	0.361222
group	Blautia_A.sp900066205	IBS2	-0.377272	0.261192	112	111	0.152994	0.364562
group	Phascolarctobacterium_A.succinatutens	IBS1	-0.352562	0.244741	112	102	0.154261	0.365494
group	Bifidobacterium.adolescentis	IBS1	0.808272	0.561477	112	103	0.15425	0.365494
group	Lactobacillus_C.rhamnosus	IBS1	0.295633	0.207193	112	14	0.156483	0.369707
group	TF01.11.sp003529475	IBS2	-0.435602	0.305541	112	112	0.158133	0.371502
group	Streptococcus.mutans	IBS2	-0.332734	0.233181	112	34	0.15797	0.371502
group	Bifidobacterium.catenulatum	IBS2	-0.692737	0.48726	112	63	0.159295	0.372135
group	Bifidobacterium.pseudocatenulatum	IBS1	0.671569	0.472205	112	88	0.159156	0.372135
group	Massilimaliae.timonensis	IBS2	-0.169309	0.119249	112	109	0.159826	0.372333
group	Coprococcus.sp900066115	IBS1	-0.480756	0.341167	112	112	0.161637	0.375503
group	Prevotella.sp000434515	IBS2	0.547844	0.389178	112	45	0.163792	0.379452
group	Fusobacterium.animalis	IBS1	-0.204886	0.146039	112	25	0.164777	0.380676
group	Blautia.sp000436935	IBS2	-0.379139	0.273681	112	111	0.16878	0.388847
group	Eisenbergiella.tayi	IBS1	0.270021	0.195563	112	112	0.170183	0.390999
group	Holdemanella.sp002299315	IBS1	-0.853994	0.619631	112	43	0.172395	0.394992
group	Intestinimonas.butyriciproducens	IBS2	0.178836	0.130345	112	112	0.174318	0.398305
group	Clostridium_A.leptum	IBS2	-0.2374	0.173276	112	112	0.17489	0.398519
group	Bifidobacterium.catenulatum	IBS1	0.66469	0.48726	112	63	0.176639	0.399819
group	Enteroscipio.rubneri	IBS2	-0.357914	0.261904	112	43	0.176101	0.399819
group	Dialister.succinatiphilus	IBS2	-0.556887	0.40845	112	71	0.176898	0.399819
group	Faecalicatena.lactaris	IBS2	0.559298	0.413395	112	112	0.178875	0.403194
group	Coprococcus_B.comes	IBS2	-0.338444	0.251196	112	112	0.181921	0.408954
group	Dorea.faecis	IBS2	-0.297609	0.221819	112	112	0.182491	0.409132
group	Prevotella.copri	IBS1	-0.680466	0.506668	112	100	0.183753	0.410859
group	Ruminococcus_A.sp003011855	IBS1	0.40164	0.299703	112	112	0.184268	0.410908
group	Streptococcus.parasanguinis	IBS2	-0.345135	0.258402	112	58	0.185857	0.413347
group	Ruminococcus_C.callidus	IBS2	-0.507515	0.381504	112	109	0.187504	0.4159
group	Collinsella.intestinalis	IBS1	0.331626	0.249519	112	98	0.188202	0.416154
group	Faecalibacterium.prausnitzii_C	IBS2	-0.362835	0.273679	112	112	0.189116	0.416154
group	Mitsuokella.multacida	IBS1	-0.134291	0.10115	112	104	0.189007	0.416154
group	Bacteroides.thetaiotaomicron	IBS2	0.436681	0.333014	112	110	0.1941	0.42488
group	Coprococcus_A.catus	IBS1	0.280391	0.213829	112	112	0.193773	0.42488
group	TF01.11.sp001916135	IBS1	0.165619	0.126662	112	87	0.195776	0.427428
group	Erysipelatoclostridium.sp003024675	IBS2	-0.421932	0.323674	112	110	0.196492	0.427871
group	Muribaculum.intestinale	IBS2	0.320713	0.248681	112	15	0.20136	0.437329
group	Bacteroides.bouchesdurhonensis	IBS2	0.29171	0.226774	112	32	0.202475	0.437906
group	Prevotellamassilia.timonensis	IBS2	0.422886	0.32928	112	40	0.203148	0.437906
group	Oscillibacter.sp900066435	IBS2	0.242212	0.188685	112	112	0.203201	0.437906
group	Olsenella_E.sp900119915	IBS1	-0.311038	0.242591	112	104	0.203943	0.437987
group	Campylobacter_A.concisus_F	IBS1	-0.348494	0.271913	112	37	0.204289	0.437987
group	Holdemanella.biformis	IBS2	0.571528	0.449483	112	111	0.207507	0.443746
group	Blautia_A.obeum_B	IBS1	0.288066	0.227027	112	112	0.208538	0.443937
group	Blautia_A.sp900066505	IBS1	0.224009	0.176622	112	112	0.208661	0.443937
group	Megasphaera.sp000417505	IBS2	-0.272787	0.216885	112	47	0.212986	0.451985
group	Blautia.producta	IBS2	-0.17913	0.14298	112	112	0.214312	0.453646
group	CAG.353.sp900066885	IBS1	-0.244021	0.195335	112	111	0.215473	0.454948
group	Catenibacterium.sp000437715	IBS1	0.526656	0.421978	112	29	0.216187	0.455302
group	Bacteroides.thetaiotaomicron	IBS1	-0.41303	0.333014	112	110	0.219069	0.460211
group	Anaerostipes.hadrus_A	IBS2	-0.51571	0.417384	112	102	0.220497	0.462046
group	Tidjanibacter.inops	IBS1	-0.634584	0.517708	112	84	0.224221	0.468672
group	Faecalicatena.faecis	IBS2	-0.358224	0.294984	112	112	0.228408	0.470451
group	Collinsella.ihuae	IBS2	-0.228595	0.187728	112	103	0.227199	0.470451
group	Anaerotignum.sp000436415	IBS2	0.340004	0.278826	112	112	0.226592	0.470451
group	Acetatifactor.sp900066565	IBS1	-0.323011	0.266697	112	112	0.228456	0.470451
group	Gordonibacter.massiliensis	IBS2	-0.163605	0.134121	112	71	0.22644	0.470451
group	Faecalicatena.lactaris	IBS1	0.501907	0.413395	112	112	0.22733	0.470451
group	Clostridium_E.merdae	IBS1	0.114592	0.0944935	112	76	0.229096	0.470537
group	Streptococcus.anginosus_C	IBS2	-0.233888	0.193022	112	28	0.229627	0.470537
group	Blautia.hansenii	IBS2	-0.217527	0.180613	112	112	0.231052	0.472297
group	Olsenella_B.sp000752675	IBS1	-0.141328	0.118423	112	86	0.23675	0.482761
group	Sutterella.wadsworthensis_B	IBS2	-0.46799	0.393912	112	67	0.238726	0.484911
group	Enterococcus_B.faecium_B	IBS1	0.198429	0.167109	112	18	0.238967	0.484911
group	Bacteroides.stercorirosoris	IBS2	0.28524	0.243483	112	35	0.243952	0.493825
group	Lachnoanaerobaculum.umeaense	IBS2	0.0971962	0.0829379	112	26	0.245211	0.495173
group	Blautia_A.sp900066335	IBS2	-0.37819	0.323434	112	112	0.246155	0.495878
group	Megasphaera.elsdenii	IBS1	0.228679	0.195788	112	32	0.246768	0.495914
group	Blautia_A.sp900066165	IBS2	-0.233212	0.200731	112	112	0.249089	0.499376
group	Blautia_A.sp900120195	IBS1	0.244682	0.211055	112	112	0.250025	0.50005
group	Alistipes.obesi	IBS2	0.424185	0.367579	112	98	0.252315	0.503422
group	Faecalicatena.orotica	IBS2	0.117997	0.102735	112	92	0.253255	0.504092
group	Blautia_A.sp000433815	IBS2	-0.354073	0.309146	112	111	0.255873	0.508091
group	CAG.56.sp900066615	IBS2	-0.436142	0.383259	112	112	0.257624	0.510352
group	Clostridium.butyricum	IBS1	0.179686	0.158515	112	89	0.260676	0.515174
group	Acidaminococcus.massiliensis	IBS2	-0.156722	0.138923	112	43	0.263035	0.518607
group	Romboutsia.dakarense	IBS2	-0.2795	0.249037	112	96	0.265428	0.522092
group	Erysipelatoclostridium.saccharogumia	IBS2	-0.259476	0.231647	112	100	0.266211	0.522401
group	GCA.900066995.sp900291955	IBS2	-0.262661	0.235363	112	112	0.268013	0.523775
group	Megasphaera.sp000417505	IBS1	0.242231	0.216885	112	47	0.268168	0.523775
group	Eggerthella.lenta	IBS2	-0.269012	0.243174	112	112	0.272421	0.530839
group	Catenibacterium.mitsuokai	IBS1	0.455548	0.412814	112	52	0.273532	0.531762
group	Anaerostipes.caccae	IBS2	-0.183897	0.167	112	85	0.274377	0.531819
group	Eisenbergiella.sp900066775	IBS1	-0.221763	0.201511	112	112	0.274837	0.531819
group	Intestinibacter.bartlettii	IBS1	0.434097	0.401117	112	105	0.282677	0.545723
group	Monoglobus.pectinilyticus	IBS1	0.36037	0.336968	112	59	0.288396	0.555478
group	Tyzzerella.sp000209385	IBS2	-0.142638	0.133729	112	41	0.289635	0.55658
group	Bacteroides_A.coprocola	IBS2	0.440972	0.41574	112	69	0.292424	0.560648
group	Agathobacter.faecis	IBS1	0.539545	0.510715	112	112	0.293098	0.560651
group	Parabacteroides.distasonis	IBS2	0.343526	0.325364	112	112	0.294537	0.562115
group	Enorma.massiliensis	IBS1	0.289559	0.275614	112	91	0.295767	0.563174
group	Faecalicatena.glycyrrhizinilyticum	IBS2	-0.245139	0.233747	112	112	0.297838	0.563524
group	Anaerotruncus.colihominis	IBS2	0.122099	0.116828	112	112	0.29933	0.563524
group	Dielma.fastidiosa	IBS2	0.243735	0.232372	112	54	0.297644	0.563524
group	Faecalibacterium.prausnitzii_G	IBS2	-0.255588	0.244982	112	112	0.299121	0.563524
group	Eisenbergiella.tayi	IBS2	0.20445	0.195563	112	112	0.298129	0.563524
group	Slackia_A.piriformis	IBS2	-0.318809	0.306991	112	101	0.302489	0.568188
group	Pauljensenia.sp000308055	IBS2	-0.19803	0.191142	112	25	0.303524	0.568851
group	Eubacterium_F.sp003491505	IBS2	-0.331226	0.321217	112	112	0.305885	0.571992
group	Eubacterium_G.sp000435815	IBS2	-0.394707	0.385348	112	85	0.309098	0.576706
group	Clostridium_E.merdae	IBS2	-0.096251	0.0944935	112	76	0.311707	0.578896
group	Bacteroides.xylanisolvens	IBS1	-0.328477	0.322812	112	112	0.312371	0.578896
group	Veillonella.atypica	IBS2	-0.251147	0.247099	112	42	0.312783	0.578896
group	Bacteroides_A.sp900066445	IBS2	0.262679	0.25853	112	37	0.313048	0.578896
group	Eubacterium_E.hallii	IBS2	-0.232047	0.229174	112	112	0.314595	0.58047
group	Bacteroides.nordii	IBS2	0.324608	0.32391	112	79	0.319496	0.588211
group	Tidjanibacter.inops	IBS2	0.516927	0.517708	112	84	0.321332	0.590288
group	Eubacterium_G.sp000432355	IBS1	0.317624	0.319328	112	104	0.322102	0.590402
group	Streptococcus.anginosus	IBS2	-0.183273	0.184332	112	56	0.323394	0.591471
group	Muribaculum.sp002358615	IBS2	0.239221	0.244893	112	16	0.331845	0.604452
group	Alistipes_A.sp900240235	IBS2	0.260592	0.266786	112	77	0.331941	0.604452
group	Bacteroides.fragilis_A	IBS1	-0.258108	0.266395	112	90	0.335822	0.610186
group	Acetatifactor.sp900066365	IBS2	0.239904	0.24962	112	112	0.338641	0.613971
group	Alistipes.putredinis	IBS2	0.425332	0.44389	112	102	0.341308	0.617464
group	Butyrivibrio_A.crossotus	IBS2	-0.200285	0.209747	112	110	0.342764	0.618755
group	Blautia_A.sp900066145	IBS1	0.235183	0.247528	112	112	0.345179	0.621769
group	Erysipelatoclostridium.sp000752095	IBS2	-0.29303	0.309326	112	112	0.346781	0.622335
group	RUG013.sp001486445	IBS2	-0.102218	0.107976	112	57	0.346986	0.622335
group	CAG.81.sp900066055	IBS1	0.0943757	0.100819	112	112	0.352307	0.623282
group	Aeromonas.caviae	IBS2	-0.174768	0.186676	112	33	0.352745	0.623282
group	Eubacterium_G.sp000435815	IBS1	0.360794	0.385348	112	85	0.35223	0.623282
group	Megasphaera.massiliensis	IBS2	-0.39137	0.415928	112	27	0.349776	0.623282
group	Parabacteroides.merdae	IBS2	0.404588	0.431959	112	108	0.351969	0.623282
group	Bacteroides.oleiciplenus	IBS2	0.21627	0.231318	112	40	0.351884	0.623282
group	Enorma.massiliensis_A	IBS2	-0.230307	0.245482	112	59	0.350226	0.623282
group	Emergencia.timonensis	IBS2	0.110176	0.118363	112	109	0.355025	0.625985
group	Bacteroides_A.sp900066455	IBS2	0.316474	0.341542	112	44	0.357218	0.628077
group	Bifidobacterium.adolescentis	IBS2	-0.519672	0.561477	112	103	0.357718	0.628077
group	Absiella.innocuum	IBS2	0.166596	0.180453	112	112	0.359078	0.62914
group	Klebsiella.pneumoniae	IBS2	-0.213543	0.233739	112	61	0.363866	0.633537
group	Ruminococcus_E.bromii_B	IBS2	-0.366918	0.401228	112	112	0.363572	0.633537
group	Anaerostipes.hadrus	IBS2	-0.233993	0.255913	112	112	0.363598	0.633537
group	Bifidobacterium.infantis	IBS2	-0.34968	0.384874	112	112	0.366669	0.637087
group	Holdemanella.sp002299315	IBS2	0.558486	0.619631	112	43	0.370419	0.642265
group	Streptococcus.agalactiae	IBS2	-0.131217	0.146132	112	18	0.372309	0.644203
group	Bacteroides.sp002491635	IBS2	0.200229	0.223697	112	67	0.373674	0.645226
group	Bacteroides.salyersiae	IBS2	-0.296016	0.331593	112	54	0.375013	0.6462
group	UBA1394.sp900066845	IBS2	0.28205	0.318867	112	95	0.378353	0.646611
group	Marvinbryantia.sp900066075	IBS1	0.132976	0.149829	112	112	0.377907	0.646611
group	Blautia_A.sp000436615	IBS2	-0.243807	0.273827	112	112	0.37617	0.646611
group	Enterococcus.faecalis	IBS2	-0.107358	0.120882	112	28	0.377438	0.646611
group	Faecalitalea.cylindroides	IBS2	-0.270171	0.305793	112	84	0.379805	0.647433
group	Terrisporobacter.glycolicus_A	IBS2	-0.201144	0.227929	112	104	0.380386	0.647433
group	Gordonibacter.massiliensis	IBS1	-0.117398	0.134121	112	71	0.384261	0.650048
group	Clostridium.saudiense	IBS1	0.289637	0.330678	112	109	0.383992	0.650048
group	Blautia_A.sp900120195	IBS2	-0.184992	0.211055	112	112	0.383569	0.650048
group	CAG.127.sp900319515	IBS2	-0.236871	0.271122	112	112	0.385149	0.650232
group	Aeromonas.caviae	IBS1	-0.162384	0.186676	112	33	0.387678	0.653179
group	Emergencia.sp900066695	IBS1	0.100208	0.11636	112	109	0.391966	0.659071
group	Mycobacterium.avium	IBS2	0.0995067	0.115688	112	30	0.393109	0.659663
group	Caecibacter.massiliensis	IBS2	-0.142813	0.167005	112	84	0.395239	0.661906
group	Faecalibacterium.prausnitzii_D	IBS1	0.220294	0.259848	112	112	0.398417	0.665891
group	UBA1394.sp900066845	IBS1	-0.267329	0.318867	112	95	0.403656	0.671954
group	Emergencia.timonensis	IBS1	0.0995931	0.118363	112	109	0.402876	0.671954
group	Holdemania.massiliensis	IBS2	0.187426	0.223568	112	45	0.404512	0.672038
group	Olsenella.sp001457795	IBS2	-0.116221	0.13897	112	19	0.405716	0.672697
group	Akkermansia.muciniphila_B	IBS2	0.491391	0.589378	112	36	0.407056	0.67358
group	Clostridium_M.sp000155435	IBS2	0.0995259	0.119926	112	112	0.409267	0.675138
group	Eubacterium_E.hallii_A	IBS2	-0.274313	0.330747	112	112	0.409616	0.675138
group	Clostridium.baratii	IBS1	0.126625	0.153267	112	93	0.411431	0.675459
group	Dorea.sp000765215	IBS2	-0.12544	0.15179	112	108	0.411227	0.675459
group	Gordonibacter.urolithinfaciens	IBS2	0.188313	0.229031	112	102	0.41383	0.676901
group	Eubacterium_I.sp900066595	IBS2	-0.109836	0.133929	112	111	0.414744	0.676901
group	Neobitarella.massiliensis	IBS1	0.109854	0.134114	112	109	0.414511	0.676901
group	Enteroscipio.rubneri	IBS1	-0.213537	0.261904	112	43	0.417634	0.680287
group	Acidaminococcus.massiliensis	IBS1	0.112947	0.138923	112	43	0.418902	0.681021
group	Bacteroides_A.coprophilus	IBS2	0.260339	0.323422	112	51	0.423501	0.685416
group	Streptococcus.parasanguinis_B	IBS2	-0.219145	0.271713	112	107	0.422606	0.685416
group	Arabia.massiliensis	IBS2	-0.0904444	0.112501	112	77	0.424071	0.685416
group	Dorea.longicatena_B	IBS2	0.181811	0.227532	112	112	0.426906	0.688664
group	Paraclostridium.massiliensis	IBS2	-0.146192	0.183776	112	89	0.428969	0.690656
group	Veillonella.parvula_A	IBS2	-0.203962	0.256979	112	72	0.430013	0.691003
group	Lawsonibacter.sp900066825	IBS2	0.122872	0.156325	112	112	0.433572	0.695382
group	MS4.sp000752215	IBS1	-0.0872774	0.111476	112	107	0.43624	0.696192
group	Ruminococcus_F.champanellensis	IBS2	-0.0899082	0.115221	112	108	0.4379	0.696192
group	Butyricimonas.sp002161485	IBS2	0.271124	0.346891	112	68	0.437174	0.696192
group	Collinsella.stercoris	IBS2	-0.196122	0.251661	112	82	0.438251	0.696192
group	Tyzzerella.sp000411335	IBS2	-0.193593	0.247841	112	112	0.437209	0.696192
group	Butyricicoccus.pullicaecorum	IBS2	-0.0929066	0.11961	112	112	0.440082	0.696448
group	Olsenella_B.sp000752675	IBS2	-0.0920117	0.118423	112	86	0.4398	0.696448
group	UBA1191.sp900066305	IBS2	0.124844	0.161894	112	110	0.443177	0.700017
group	Clostridioides.difficile	IBS2	-0.0744491	0.0969366	112	112	0.445149	0.701804
group	Faecalicatena.contorta_B	IBS2	-0.133969	0.175367	112	107	0.447408	0.703268
group	Dorea.sp900066555	IBS2	-0.146745	0.192173	112	112	0.447764	0.703268
group	Lachnoclostridium.sp900078195	IBS2	0.0840671	0.110664	112	47	0.449096	0.704034
group	Dorea.sp000433215	IBS2	-0.177542	0.235074	112	112	0.452602	0.708199
group	Roseburia.intestinalis	IBS2	-0.235041	0.314566	112	112	0.45734	0.713998
group	Lactobacillus_C.paracasei	IBS1	0.182863	0.245108	112	26	0.45802	0.713998
group	Clostridium_M.sp000431375	IBS2	0.235527	0.317963	112	112	0.461278	0.717735
group	Mitsuokella.jalaludinii	IBS2	-0.0723699	0.0988705	112	101	0.467001	0.723939
group	CAG.536.sp000434355	IBS1	0.165525	0.226105	112	29	0.466402	0.723939
group	Coprococcus.eutactus	IBS2	0.121363	0.166572	112	112	0.468742	0.72529
group	CHH4.2.sp002899675	IBS2	0.0576265	0.079591	112	97	0.471293	0.727886
group	Faecalitalea.cylindroides	IBS1	0.220537	0.305793	112	84	0.473047	0.729244
group	Bacteroides.eggerthii	IBS2	0.290921	0.407596	112	87	0.477672	0.735016
group	Enterococcus_B.faecium_B	IBS2	-0.11866	0.167109	112	18	0.479954	0.737167
group	Gemmiger.variabile	IBS1	-0.134004	0.190409	112	112	0.483773	0.741667
group	Clostridium_P.ventriculi	IBS2	0.117873	0.168326	112	32	0.485972	0.743671
group	Clostridium_M.clostridioforme	IBS2	-0.0990761	0.142244	112	112	0.487584	0.744771
group	CAG.45.sp900066395	IBS1	0.228278	0.329394	112	112	0.490451	0.747781
group	Lachnospira.eligens_B	IBS1	-0.166805	0.242573	112	112	0.493828	0.749762
group	Sellimonas.intestinalis	IBS2	-0.158484	0.230899	112	111	0.493932	0.749762
group	Coprococcus_A.catus	IBS2	-0.146512	0.213829	112	112	0.495346	0.749762
group	Neobitarella.massiliensis	IBS2	0.0919254	0.134114	112	109	0.49453	0.749762
group	GCA.900066575.sp900066385	IBS2	-0.0721365	0.105797	112	112	0.496787	0.75058
group	Bacteroides.ovatus	IBS1	-0.262987	0.38654	112	111	0.498376	0.75162
group	Eubacterium_G.sp000432355	IBS2	-0.214717	0.319328	112	104	0.502749	0.752526
group	Enterococcus_B.faecium	IBS1	0.103622	0.154132	112	112	0.503488	0.752526
group	Lactococcus.lactis	IBS2	-0.184035	0.273272	112	46	0.502965	0.752526
group	Lactonifactor.longoviformis	IBS2	-0.102077	0.150904	112	107	0.500945	0.752526
group	GCA.900066755.sp900066755	IBS1	0.0892228	0.132865	112	112	0.503304	0.752526
group	Anaerotruncus.colihominis	IBS1	0.0783588	0.116828	112	112	0.504464	0.752635
group	Marvinbryantia.formatexigens	IBS2	-0.0796468	0.119544	112	112	0.507353	0.755593
group	Blautia_A.sp000285855	IBS2	-0.135987	0.208473	112	111	0.516279	0.763671
group	Enterococcus_B.faecium	IBS2	-0.100511	0.154132	112	112	0.516349	0.763671
group	Hungatella_A.hathewayi	IBS2	0.090116	0.138738	112	112	0.517355	0.763671
group	Parvimonas.micra	IBS2	0.112376	0.17299	112	28	0.517312	0.763671
group	Clostridium.disporicum	IBS1	0.150279	0.230708	112	80	0.516883	0.763671
group	Acutalibacter.timonensis	IBS1	-0.122259	0.188473	112	109	0.518558	0.764095
group	Sellimonas.sp002161525	IBS2	-0.107244	0.166741	112	112	0.522163	0.766187
group	Paeniclostridium.sordellii	IBS2	-0.116171	0.180686	112	78	0.522387	0.766187
group	Eubacterium_G.sp000434315	IBS2	-0.176149	0.274716	112	112	0.522735	0.766187
group	CAG.81.sp000435795	IBS1	0.153866	0.243183	112	112	0.528899	0.771157
group	Ruminiclostridium_C.sp000435295	IBS2	0.165434	0.260947	112	112	0.52802	0.771157
group	Dorea.scindens	IBS2	-0.113542	0.179093	112	112	0.528074	0.771157
group	TF01.11.sp003529475	IBS1	-0.191973	0.305541	112	112	0.531724	0.773263
group	Massilioclostridium.coli	IBS1	0.104486	0.166446	112	112	0.532198	0.773263
group	Massilioclostridium.coli	IBS2	-0.103519	0.166446	112	112	0.535988	0.774721
group	Bacteroides_B.massiliensis	IBS2	-0.272859	0.438073	112	80	0.535409	0.774721
group	Erysipelatoclostridium.sp003024675	IBS1	0.201602	0.323674	112	110	0.535328	0.774721
group	Desulfovibrio.fairfieldensis	IBS2	0.141204	0.228746	112	20	0.538981	0.776113
group	Marseille.P4683.sp900232885	IBS2	-0.077757	0.127048	112	108	0.542495	0.776113
group	ER4.sp000765235	IBS2	0.127383	0.207465	112	112	0.541091	0.776113
group	Megamonas.funiformis	IBS2	0.251914	0.412538	112	75	0.543465	0.776113
group	Bacteroides.caccae	IBS2	0.259472	0.419333	112	112	0.537963	0.776113
group	Clostridioides.difficile_A	IBS2	-0.0972953	0.159166	112	60	0.542942	0.776113
group	CAG.41.sp900066215	IBS2	0.155437	0.252713	112	112	0.540587	0.776113
group	Bacteroides.stercoris	IBS2	0.239211	0.394462	112	110	0.546185	0.778664
group	Faecalibacterium.prausnitzii_C	IBS1	0.165191	0.273679	112	112	0.548014	0.779939
group	Streptococcus.pasteurianus	IBS2	-0.11216	0.186442	112	63	0.549363	0.780527
group	Eisenbergiella.massiliensis	IBS2	-0.149398	0.250216	112	112	0.552305	0.783372
group	Absiella.sp000165065	IBS2	0.116268	0.196392	112	111	0.55568	0.783743
group	Bacteroides_A.plebeius	IBS2	-0.182351	0.308546	112	44	0.556326	0.783743
group	Absiella.innocuum	IBS1	0.107113	0.180453	112	112	0.554713	0.783743
group	GCA.900066135.sp900066135	IBS2	-0.0957564	0.161504	112	112	0.555129	0.783743
group	Clostridium_P.sp001403635	IBS2	0.100445	0.171234	112	42	0.55869	0.785747
group	Acidaminococcus.sp900291475	IBS1	0.0589166	0.101006	112	64	0.561519	0.788395
group	Bifidobacterium.angulatum	IBS1	0.211448	0.36708	112	30	0.566374	0.793875
group	Clostridium_P.sp001403635	IBS1	-0.0982139	0.171234	112	42	0.567444	0.79404
group	Beduini.massiliensis	IBS1	0.0670098	0.117951	112	21	0.571123	0.797851
group	Collinsella.aerofaciens_F	IBS2	0.292044	0.514806	112	94	0.572257	0.798098
group	Faecalicatena.fissicatena	IBS2	-0.061234	0.109459	112	105	0.577021	0.803398
group	Collinsella.tanakaei	IBS2	-0.137834	0.248369	112	86	0.580575	0.804319
group	Dorea.sp000765215	IBS1	0.0842833	0.15179	112	108	0.580386	0.804319
group	Clostridium.tertium	IBS1	0.0966624	0.17369	112	84	0.579575	0.804319
group	Eubacterium_G.ventriosum	IBS1	-0.144888	0.263788	112	112	0.584513	0.808431
group	Eubacterium_E.hallii_A	IBS1	0.180062	0.330747	112	112	0.58783	0.811673
group	Absiella.sp000165065	IBS1	-0.10515	0.196392	112	111	0.594009	0.812258
group	Bifidobacterium.animalis	IBS2	0.218944	0.408835	112	28	0.593941	0.812258
group	Bacteroides_F.pectinophilus	IBS2	0.0660913	0.123485	112	111	0.594097	0.812258
group	Mitsuokella.jalaludinii	IBS1	-0.0533585	0.0988705	112	101	0.591389	0.812258
group	Bittarella.massiliensis	IBS1	-0.0584278	0.108202	112	112	0.590884	0.812258
group	Clostridium_M.lavalense	IBS1	-0.0907285	0.168305	112	109	0.591439	0.812258
group	Butyrivibrio_A.crossotus	IBS1	0.111604	0.209747	112	110	0.59627	0.813894
group	Akkermansia.muciniphila	IBS1	-0.295057	0.556763	112	84	0.597778	0.814619
group	Faecalibacterium.prausnitzii_G	IBS1	0.129172	0.244982	112	112	0.599078	0.815059
group	Bacteroides_B.dorei	IBS2	0.173733	0.332671	112	112	0.603039	0.818484
group	Pseudoflavonifractor.capillosus	IBS2	0.0534228	0.102423	112	112	0.603558	0.818484
group	Megasphaera.sp900066485	IBS2	-0.073937	0.143377	112	75	0.607614	0.819264
group	Absiella.sp000163515	IBS2	-0.124019	0.240518	112	112	0.607698	0.819264
group	Flavonifractor.plautii	IBS2	0.0800039	0.15555	112	112	0.608063	0.819264
group	Clostridium_F.botulinum_A	IBS2	0.0605374	0.117073	112	54	0.606626	0.819264
group	Gemmiger.formicilis	IBS1	0.166638	0.327072	112	112	0.61194	0.823158
group	Robinsoniella.peoriensis	IBS2	-0.0409778	0.0850362	112	87	0.631325	0.846503
group	Actinomyces.sp900323545	IBS2	0.0787582	0.163064	112	97	0.630651	0.846503
group	TF01.11.sp003524945	IBS2	0.0803666	0.168347	112	102	0.634525	0.849428
group	Clostridium.septicum	IBS1	-0.0953938	0.201647	112	63	0.63759	0.851898
group	Beduini.massiliensis	IBS2	0.0555828	0.117951	112	21	0.638413	0.851898
group	Ruminococcus_G.gauvreauii	IBS2	0.0490501	0.105316	112	79	0.642331	0.855758
group	Blautia_A.sp900066505	IBS2	0.081109	0.176622	112	112	0.647417	0.861158
group	Turicibacter.sanguinis	IBS1	0.161428	0.358793	112	49	0.654062	0.864481
group	Turicibacter.sanguinis	IBS2	-0.162666	0.358793	112	49	0.651587	0.864481
group	Clostridium.paraputrificum	IBS2	-0.0811343	0.179827	112	89	0.653221	0.864481
group	Faecalibacterium.prausnitzii_K	IBS1	0.0950395	0.211132	112	112	0.653912	0.864481
group	Dakarella.massiliensis	IBS1	0.104981	0.235536	112	18	0.657149	0.867187
group	Dorea.sp900066765	IBS2	0.109866	0.247923	112	112	0.658537	0.867646
group	Blautia_A.hydrogenotrophica	IBS2	-0.127382	0.289246	112	110	0.660525	0.868893
group	CAG.95.sp900066375	IBS2	-0.0513246	0.118017	112	112	0.66491	0.870473
group	Clostridium.paraputrificum	IBS1	0.0779677	0.179827	112	89	0.665902	0.870473
group	Paraprevotella.clara	IBS2	0.165905	0.379589	112	69	0.663414	0.870473
group	Hungatella.hathewayi	IBS2	0.0559915	0.128835	112	112	0.664712	0.870473
group	Akkermansia.muciniphila_B	IBS1	-0.252911	0.589378	112	36	0.669062	0.873236
group	Lachnoclostridium_A.edouardi	IBS2	-0.0524488	0.124739	112	112	0.675378	0.880102
group	Faecalibacterium.prausnitzii_H	IBS1	-0.100092	0.241701	112	112	0.679604	0.882875
group	Clostridium_G.tetani	IBS2	0.0611726	0.147543	112	26	0.679623	0.882875
group	MS4.sp000752215	IBS2	0.0457409	0.111476	112	107	0.682789	0.885153
group	Clostridium.septicum	IBS2	-0.0822506	0.201647	112	63	0.68456	0.885153
group	Parabacteroides.johnsonii	IBS2	0.142074	0.348143	112	83	0.68442	0.885153
group	CAG.81.sp900066535	IBS2	-0.060199	0.151176	112	112	0.691258	0.889675
group	Bacteroides.faecis	IBS2	0.158992	0.397577	112	87	0.690444	0.889675
group	Bilophila.wadsworthia	IBS1	0.131751	0.329672	112	106	0.690553	0.889675
group	Megasphaera.sp900066485	IBS1	0.0568267	0.143377	112	75	0.692992	0.890532
group	Eubacterium.callanderi	IBS1	-0.0589441	0.150739	112	103	0.69695	0.892867
group	Clostridium_J.sp000821305	IBS1	0.0486655	0.124194	112	76	0.696308	0.892867
group	Clostridium_H.massiliodielmoense	IBS2	0.0575587	0.148969	112	35	0.700314	0.895575
group	Collinsella.sp000763055	IBS2	0.196949	0.511273	112	91	0.701212	0.895575
group	Erysipelatoclostridium.ramosum	IBS2	0.104769	0.279206	112	110	0.708212	0.899478
group	Streptococcus.sp000479315	IBS2	0.0934778	0.249098	112	78	0.708581	0.899478
group	Catenibacterium.mitsuokai	IBS2	-0.155911	0.412814	112	52	0.706798	0.899478
group	Clostridium_U.hiranonis	IBS2	0.054879	0.145122	112	66	0.706402	0.899478
group	Blautia_A.sp000436615	IBS1	0.101756	0.273827	112	112	0.711253	0.901497
group	Faecalicatena.sp000509105	IBS1	-0.0591087	0.161221	112	112	0.714936	0.902052
group	Megasphaera.elsdenii	IBS2	0.0719784	0.195788	112	32	0.714254	0.902052
group	Clostridium_P.ventriculi	IBS1	-0.0619382	0.168326	112	32	0.713956	0.902052
group	Clostridium.tertium	IBS2	-0.06274	0.17369	112	84	0.718992	0.905799
group	Clostridium.baratii	IBS2	0.0550319	0.153267	112	93	0.7206	0.906456
group	Blautia_A.sp900066145	IBS2	-0.0884579	0.247528	112	112	0.721848	0.906659
group	CAG.81.sp900066055	IBS2	0.035486	0.100819	112	112	0.725866	0.907605
group	Eubacterium_I.ramulus_A	IBS2	-0.0915101	0.258633	112	111	0.724478	0.907605
group	Fusobacterium.animalis	IBS2	0.051514	0.146039	112	25	0.725277	0.907605
group	Dorea.sp001185345	IBS2	0.0350508	0.101261	112	32	0.729904	0.909925
group	Monoglobus.pectinilyticus	IBS2	-0.117154	0.336968	112	59	0.729089	0.909925
group	CAG.127.sp900319515	IBS1	-0.0935284	0.271122	112	112	0.731106	0.910063
group	Escherichia.coli_D	IBS1	-0.133693	0.389237	112	112	0.732209	0.910078
group	Clostridium_Q.sp003024715	IBS2	0.0750267	0.219951	112	112	0.733994	0.910486
group	Solobacterium.moorei	IBS2	0.0393474	0.116388	112	39	0.736302	0.910486
group	Bacteroides.intestinalis_A	IBS2	0.105297	0.31056	112	68	0.73522	0.910486
group	Clostridium_F.botulinum_A	IBS1	-0.0394787	0.117073	112	54	0.736904	0.910486
group	Bacteroides.fragilis	IBS2	-0.122523	0.366954	112	108	0.739401	0.912219
group	Gordonibacter.pamelaeae	IBS2	0.0613773	0.186106	112	112	0.742527	0.912879
group	Enorma.massiliensis	IBS2	-0.0901187	0.275614	112	91	0.744314	0.912879
group	Coprococcus.eutactus_A	IBS2	-0.12466	0.380148	112	112	0.743597	0.912879
group	Streptococcus.timonensis	IBS2	-0.0663754	0.200772	112	56	0.741922	0.912879
group	Agathobacter.faecis	IBS2	-0.166044	0.510715	112	112	0.745712	0.913251
group	UBA9502.sp003506385	IBS2	0.0511078	0.158051	112	112	0.74732	0.913339
group	Bacteroides.acidifaciens	IBS2	-0.0872623	0.270544	112	79	0.747974	0.913339
group	Veillonella.dispar_A	IBS2	-0.0889077	0.277155	112	54	0.749268	0.913581
group	Holdemania.filiformis	IBS1	-0.0664565	0.208616	112	109	0.750671	0.913955
group	Bacteroides.xylanisolvens	IBS2	0.101383	0.322812	112	112	0.754402	0.914493
group	Blautia_A.wexlerae	IBS2	-0.0753444	0.239108	112	112	0.753626	0.914493
group	Christensenella.sp001678845	IBS2	-0.0362416	0.114425	112	67	0.752339	0.914493
group	Collinsella.aerofaciens_A	IBS2	0.13152	0.436269	112	90	0.763909	0.924674
group	Acidaminococcus.intestini	IBS2	-0.104028	0.354089	112	44	0.76978	0.93043
group	Clostridium_P.mediterraneense	IBS1	0.0519481	0.178081	112	41	0.77132	0.930942
group	Collinsella.aerofaciens	IBS2	0.13885	0.487657	112	94	0.776646	0.932111
group	Lachnoclostridium.sp900078195	IBS1	-0.031456	0.110664	112	47	0.776759	0.932111
group	Holdemania.filiformis	IBS2	0.0601751	0.208616	112	109	0.773551	0.932111
group	Finegoldia.magna_H	IBS2	0.0436735	0.153431	112	16	0.776707	0.932111
group	Bittarella.massiliensis	IBS2	0.030468	0.108202	112	112	0.779076	0.933548
group	Roseburia.inulinivorans	IBS2	-0.0802307	0.289264	112	112	0.782028	0.933735
group	Bacteroides_A.plebeius_A	IBS2	0.0865796	0.311932	112	93	0.782131	0.933735
group	Pseudomonas.aeruginosa	IBS2	0.026722	0.0964719	112	31	0.782591	0.933735
group	Emergencia.sp900066695	IBS2	-0.0320168	0.11636	112	109	0.783979	0.934055
group	Clostridium_J.ihumii	IBS2	0.041928	0.155031	112	63	0.787564	0.935088
group	Clostridium_X.cadaveris	IBS2	-0.0326672	0.121147	112	22	0.788209	0.935088
group	Clostridium_G.tetani	IBS1	-0.0398631	0.147543	112	26	0.787771	0.935088
group	Lachnospira.eligens_B	IBS2	0.0640245	0.242573	112	112	0.792561	0.937918
group	Blautia_A.obeum_B	IBS2	-0.0595142	0.227027	112	112	0.79395	0.937918
group	Adlercreutzia.equolifaciens	IBS2	-0.0662846	0.252807	112	112	0.793969	0.937918
group	Faecalicatena.sp001487105	IBS2	-0.042991	0.165457	112	111	0.795484	0.938293
group	Holdemania.massiliensis	IBS1	0.057849	0.223568	112	45	0.796536	0.938293
group	Lawsonibacter.asaccharolyticus	IBS2	-0.0417318	0.162304	112	112	0.797804	0.938461
group	Anaerotignum.sp000436415	IBS1	-0.0705131	0.278826	112	112	0.801058	0.940961
group	Clostridium.celatum	IBS1	0.0575384	0.262753	112	83	0.827291	0.943852
group	Clostridium_E.jeddahense	IBS2	0.0258598	0.118342	112	105	0.827636	0.943852
group	Bacteroides.intestinalis	IBS2	0.0963274	0.414277	112	89	0.816774	0.943852
group	Bifidobacterium.animalis	IBS1	-0.0895931	0.408835	112	28	0.827162	0.943852
group	Clostridium_M.asparagiforme	IBS1	-0.0319536	0.146839	112	111	0.828139	0.943852
group	Clostridium_M.asparagiforme	IBS2	0.0333051	0.146839	112	111	0.820993	0.943852
group	Parasutterella.excrementihominis	IBS1	-0.0795196	0.365132	112	57	0.828211	0.943852
group	Clostridium_Q.symbiosum	IBS2	-0.0342427	0.144913	112	112	0.81388	0.943852
group	Collinsella.aerofaciens_E	IBS2	0.106249	0.450698	112	90	0.814296	0.943852
group	Dielma.fastidiosa	IBS1	0.0526559	0.232372	112	54	0.821359	0.943852
group	Dorea.formicigenerans	IBS2	-0.0393139	0.17755	112	112	0.82538	0.943852
group	GCA.900066495.sp900066495	IBS2	-0.058849	0.263051	112	104	0.823596	0.943852
group	Desulfovibrio.piger	IBS2	0.0804109	0.340222	112	69	0.813828	0.943852
group	CAG.56.sp900066615	IBS1	0.0863886	0.383259	112	112	0.822086	0.943852
group	Coprobacillus.cateniformis	IBS1	0.0583448	0.259105	112	79	0.82247	0.943852
group	Clostridium_A.leptum	IBS1	0.0376902	0.173276	112	112	0.828417	0.943852
group	Campylobacter_A.concisus_F	IBS2	0.066249	0.271913	112	37	0.808238	0.943852
group	Rubneribacter.badeniensis	IBS1	-0.0471374	0.192527	112	86	0.807288	0.943852
group	Eubacterium_G.sp000434315	IBS1	-0.0630993	0.274716	112	112	0.818763	0.943852
group	Clostridium_J.senegalense	IBS1	-0.0369211	0.163257	112	50	0.821693	0.943852
group	Clostridium.disporicum	IBS2	-0.0554264	0.230708	112	80	0.810826	0.943852
group	Lawsonibacter.sp000177015	IBS2	-0.0330811	0.135273	112	112	0.807488	0.943852
group	An200.sp003268275	IBS2	-0.0311072	0.146987	112	111	0.832983	0.946468
group	UBA1191.sp900066305	IBS1	-0.0343256	0.161894	112	110	0.832695	0.946468
group	Acinetobacter.baumannii	IBS2	0.025999	0.126337	112	33	0.837339	0.950123
group	CAG.353.sp900066885	IBS2	-0.0391147	0.195335	112	111	0.841833	0.952377
group	Clostridium_F.botulinum	IBS2	-0.0229137	0.115103	112	81	0.842751	0.952377
group	Collinsella.sp002232035	IBS2	0.0685087	0.339509	112	112	0.840646	0.952377
group	Salmonella.enterica	IBS2	0.0291013	0.148081	112	17	0.844728	0.953319
group	Mitsuokella.multacida	IBS2	0.019595	0.10115	112	104	0.847006	0.954598
group	Christensenella.minuta	IBS1	-0.0251644	0.133915	112	101	0.851464	0.958328
group	CAG.81.sp900066785	IBS2	-0.0221464	0.120526	112	112	0.854729	0.960706
group	Faecalicatena.sp000509105	IBS2	-0.0277437	0.161221	112	112	0.863838	0.965739
group	Bacteroides.uniformis	IBS2	0.063546	0.367156	112	112	0.862912	0.965739
group	Ruminococcus_D.bicirculans	IBS1	0.0644487	0.365448	112	112	0.860494	0.965739
group	Erysipelatoclostridium.spiroforme	IBS2	0.0609261	0.351594	112	91	0.862923	0.965739
group	Lactobacillus.gasseri_A	IBS2	-0.0511394	0.305302	112	13	0.867421	0.966288
group	Bacteroides.cutis	IBS2	0.0382082	0.228749	112	27	0.867805	0.966288
group	Faecalibacterium.prausnitzii_K	IBS2	-0.0358505	0.211132	112	112	0.865626	0.966288
group	Eubacterium_I.ramulus	IBS2	-0.0530305	0.324825	112	112	0.870757	0.968282
group	CAG.45.sp000438375	IBS2	0.0370711	0.231423	112	111	0.873169	0.96925
group	Clostridium_J.sp000821305	IBS2	-0.0197715	0.124194	112	76	0.873952	0.96925
group	Klebsiella.pneumoniae	IBS1	-0.0356634	0.233739	112	61	0.879142	0.971414
group	Agathobaculum.sp900291975	IBS2	-0.0214108	0.147975	112	112	0.885221	0.971414
group	Faecalibacterium.prausnitzii_D	IBS2	0.0381981	0.259848	112	112	0.883402	0.971414
group	Christensenella.sp001678845	IBS1	-0.0170197	0.114425	112	67	0.882162	0.971414
group	Streptococcus.vestibularis	IBS2	0.0535801	0.363753	112	96	0.883311	0.971414
group	Clostridium_P.perfringens	IBS2	-0.0186796	0.127077	112	96	0.883544	0.971414
group	Clostridium_M.sp001517625	IBS2	0.0414525	0.273876	112	111	0.88012	0.971414
group	Agathobaculum.butyriciproducens	IBS2	-0.017388	0.119217	112	112	0.884469	0.971414
group	Tyzzerella.nexilis	IBS2	0.0340284	0.248848	112	112	0.891486	0.971709
group	Streptococcus.sp000411475	IBS2	-0.0289351	0.209208	112	56	0.890385	0.971709
group	An200.sp003268275	IBS1	-0.0203341	0.146987	112	111	0.890352	0.971709
group	Anaerotignum.sp001304995	IBS2	-0.0393378	0.290355	112	62	0.892481	0.971709
group	Dorea.hylemonae	IBS2	-0.0143385	0.105661	112	52	0.892419	0.971709
group	Murimonas.intestini	IBS2	0.0176596	0.129653	112	80	0.891909	0.971709
group	Anaerofustis.stercorihominis	IBS2	-0.0152519	0.113728	112	72	0.893687	0.971754
group	Senegalimassilia.anaerobia	IBS1	-0.0361054	0.280538	112	108	0.897969	0.975138
group	Provencibacterium.massiliense	IBS2	0.0142945	0.113427	112	112	0.900058	0.976136
group	Coprococcus.sp000433075	IBS2	-0.0143938	0.117032	112	78	0.902462	0.976874
group	GCA.900066905.sp900066905	IBS2	0.0175808	0.143856	112	101	0.903082	0.976874
group	Lactobacillus.delbrueckii	IBS2	-0.0227195	0.198588	112	13	0.909247	0.978692
group	CAG.603.sp900066105	IBS2	0.0140067	0.122724	112	109	0.909456	0.978692
group	Salmonella.enterica	IBS1	-0.017021	0.148081	112	17	0.908794	0.978692
group	Bacteroides.cellulosilyticus	IBS2	-0.0502157	0.42962	112	106	0.907167	0.978692
group	Ruthenibacterium.lactatiformans	IBS1	-0.0166713	0.150963	112	112	0.91237	0.9793
group	Serratia.marcescens_I	IBS2	-0.0102192	0.0919291	112	39	0.911816	0.9793
group	Clostridium_Q.saccharolyticum	IBS2	-0.0130549	0.120478	112	112	0.914001	0.97979
group	Dorea.sp900086625	IBS2	0.0121751	0.117044	112	79	0.917343	0.982111
group	Acetatifactor.sp900066565	IBS2	-0.0265409	0.266697	112	112	0.920911	0.984666
group	Faecalicatena.gnavus	IBS2	-0.0282244	0.289485	112	112	0.922595	0.985204
group	Christensenella_A.timonensis	IBS2	-0.0100287	0.124059	112	70	0.935788	0.987049
group	Bifidobacterium.dentium	IBS1	-0.0263411	0.292126	112	38	0.928317	0.987049
group	Clostridium_L.amazonitimonense	IBS2	0.00877546	0.131292	112	22	0.946891	0.987049
group	Massilimaliae.timonensis	IBS1	0.00744513	0.119249	112	109	0.950384	0.987049
group	Christensenella.minuta	IBS2	-0.00799057	0.133915	112	101	0.952582	0.987049
group	Absiella.dolichum	IBS2	-0.00913618	0.198276	112	44	0.963378	0.987049
group	Pauljensenia.sp000411415	IBS2	0.0110121	0.223353	112	108	0.960809	0.987049
group	Bacteroides.ovatus	IBS2	-0.0187191	0.38654	112	111	0.961505	0.987049
group	Clostridium_F.niameyense	IBS2	-0.0114098	0.170619	112	31	0.946862	0.987049
group	Clostridium_J.ihumii	IBS1	-0.0142892	0.155031	112	63	0.926811	0.987049
group	Clostridium_F.botulinum	IBS1	-0.00936147	0.115103	112	81	0.935397	0.987049
group	Clostridium_P.mediterraneense	IBS2	-0.00913828	0.178081	112	41	0.959212	0.987049
group	Clostridium.saudiense	IBS2	-0.0239074	0.330678	112	109	0.942564	0.987049
group	Lachnospira.sp003537285	IBS1	0.0119394	0.210441	112	71	0.954913	0.987049
group	Ruminococcus_D.bicirculans	IBS2	-0.027236	0.365448	112	112	0.94079	0.987049
group	Anaerostipes.sp000508985	IBS2	-0.0093085	0.121867	112	63	0.939322	0.987049
group	Ruthenibacterium.lactatiformans	IBS2	-0.0070706	0.150963	112	112	0.962772	0.987049
group	Hungatella_A.hathewayi	IBS1	-0.0104963	0.138738	112	112	0.939832	0.987049
group	Marvinbryantia.sp900066075	IBS2	0.00817584	0.149829	112	112	0.956642	0.987049
group	Blautia.sp001304935	IBS2	-0.0185058	0.208788	112	112	0.92961	0.987049
group	GCA.900066575.sp900066385	IBS1	0.00954831	0.105797	112	112	0.928253	0.987049
group	Bacteroides.fragilis_A	IBS2	0.0140245	0.266395	112	90	0.958159	0.987049
group	Senegalimassilia.anaerobia	IBS2	0.0226434	0.280538	112	108	0.935903	0.987049
group	Streptococcus.gordonii	IBS2	0.0126692	0.199674	112	79	0.949587	0.987049
group	Dakarella.massiliensis	IBS2	-0.0124334	0.235536	112	18	0.958048	0.987049
group	Flavonifractor.plautii	IBS1	-0.013113	0.15555	112	112	0.932972	0.987049
group	CAG.536.sp000434355	IBS2	-0.0164498	0.226105	112	29	0.942196	0.987049
group	GCA.900066935.sp900066925	IBS2	-0.0134384	0.207227	112	85	0.948477	0.987049
group	Blautia.sp000432195	IBS2	0.0174782	0.292804	112	100	0.95256	0.987049
group	CAG.45.sp900066395	IBS2	0.0220838	0.329394	112	112	0.946727	0.987049
group	Clostridium_J.senegalense	IBS2	0.00896405	0.163257	112	50	0.956357	0.987049
group	Clostridium.butyricum	IBS2	0.0121602	0.158515	112	89	0.939061	0.987049
group	Streptococcus.salivarius	IBS2	0.0250687	0.329525	112	111	0.939568	0.987049
group	TF01.11.sp001414325	IBS2	-0.0120465	0.277559	112	111	0.965502	0.988011
group	CAG.81.sp000435795	IBS2	0.00978752	0.243183	112	112	0.968006	0.988148
group	Hungatella.effluvii	IBS2	0.00527125	0.130972	112	112	0.968006	0.988148
group	Clostridium.celatum	IBS2	-0.00961011	0.262753	112	83	0.970927	0.988709
group	Clostridium_M.bolteae	IBS2	-0.00802915	0.214373	112	112	0.970224	0.988709
group	Olsenella_E.sp900119915	IBS2	-0.00776384	0.242591	112	104	0.974558	0.990137
group	Lachnospira.sp003537285	IBS2	-0.00669629	0.210441	112	71	0.974703	0.990137
group	Faecalibacterium.prausnitzii_E	IBS1	-0.00590301	0.19584	112	112	0.976038	0.990287
group	Catenibacterium.sp000437715	IBS2	-0.0111083	0.421978	112	29	0.979074	0.99216
group	Lachnospira.rogosae	IBS2	0.00712065	0.333875	112	112	0.983042	0.99251
group	Blautia.sp000436935	IBS1	0.0057003	0.273681	112	111	0.983421	0.99251
group	Acetivibrio_A.ethanolgignens	IBS2	-0.00211305	0.106189	112	111	0.984179	0.99251
group	Stoquefichus.massiliensis	IBS1	-0.00331349	0.144954	112	29	0.981828	0.99251
group	Parabacteroides.goldsteinii	IBS2	-0.00422158	0.239832	112	84	0.986004	0.993149
group	Dorea.sp000433215	IBS1	0.0032611	0.235074	112	112	0.988971	0.994329
group	Megamonas.funiformis	IBS1	-0.00418027	0.412538	112	75	0.991945	0.994329
group	Coprococcus.eutactus	IBS1	0.00191115	0.166572	112	112	0.990879	0.994329
group	Streptococcus.infantarius	IBS2	-0.0033197	0.253651	112	34	0.989595	0.994329
group	Fournierella.massiliensis	IBS2	2.73071e-06	0.119899	112	112	0.999982	0.999982
group	Ruminiclostridium_E.siraeum	IBS2	-0.000200024	0.269329	112	112	0.999409	0.999982
